# Supplementary material for: Silkworm pupae as source of high‐value edible proteins and of bioactive peptides
Source: Food Sci Nutr. 2020 May 16;8(6):2652–61. doi: 10.1002/fsn3.1546 (PMC7300080; doi:10.1002/fsn3.1546)
Supplement: Supplementary file 7 — Table S1 [file FSN3-8-2652-s007.xlsx]

## Sheet: Sheet1
Accession Number	Accession Number Blast	Protein Description	Ʃ # Coverage	Σ# Peptides	Ʃ # PSMs	MW [kDa]
H9JUX9	G1UIS8	Apolipophorin protein	55.1	155	1776	290.109
H9J4Z5	H9J4Z5	Vitellogenin	34.96	62	885	202.962
Q1HPP4	Q1HPP4	Arylphorin	48.22	37	737	83.3983
P09179	P09179	Sex-specific storage-protein 1	57.7	54	668	87.1813
H9JPG9	H9JPG9	Transferrin	40.22	31	301	71.6057
H9JHM9	H9JHM9	Silkworm storage protein	28.02	22	288	82.7547
P20613	P20613	Sex-specific storage-protein 2	37.78	30	286	83.4124
E5EVW2	E5EVW2	30K protein 2	45.31	17	279	29.3729
H9JH62	O17480	Moderately methionine rich hexamerin	46.57	35	242	87.3418
Q8T8B2	Q8T8B2	Beta-tubulin	42.73	18	233	50.1822
H9JV50	H9JV50	Tubulin alpha chain	37.78	16	198	49.9185
Q8N0P2	Q8N0P2	Heat shock cognate protein	32.97	20	177	71.1312
H9J4F6	H9J4F6	30K protein 1	39.06	14	167	29.3958
F8UN44	F8UN44	Heat shock protein 70-3	35.88	21	160	72.7014
P09338	P09338	Low molecular 30 kDa lipoprotein PBMHPC-23	57.2	17	159	30.3241
H9JKA2	C7ASM6	Antitrypsin isoform 3/2/1	42.98	14	158	37.7224
H9JSP4	H9JSP4	ATP synthase subunit beta	38.6	14	152	54.8158
H9JXG1	B2DBI1	Muscle myosin heavy chain	35.96	38	147	123.549
H9JWN1	V9NEM2	Actin	46.01	18	147	41.7498
H9J8H0	K4PWX1	Arginine kinase isoform 2 (Bombyx mori)	34.79	17	146	50.2394
Q9BLC5	Q9BLC5	Heat shock protein 83	28.07	19	140	82.3706
Q1HPU0	Q1HPU0	Tropomyosin-1	60.92	18	139	32.4885
P80034	P80034	Antichymotrypsin-2	50.4	17	134	41.4323
H9J3S8	H9J3S8	Translation elongation factor 2	31.01	22	127	93.3305
H9JQN8	H9JQN8	Protein disulfide-isomerase	32.39	15	127	55.5501
Q1HPQ0	Q1HPQ0	Tropomyosin-2	62.81	18	123	32.7657
Q03383	Q03383	Antichymotrypsin-1	27.75	9	121	44.5442
H9IYX7	D6WCW8	Bifunctional purine biosynthesis protein PURH-like Protein (Tribolium castaneum)	34.97	19	119	63.8357
H9J4F5	H9J4F5	30K protein 6	60.08	15	118	30.2231
H9ITR8	A7BEX9	Imaginal disk growth factor (Bombyx mori)	26.97	11	117	43.6794
H9J4G1	H9B437	30K protein 4 (Bombyx mori)	31.17	10	116	35.2856
H9J271	H9J271	Elongation factor 1-alpha	25.05	10	115	50.3565
Q00801	Q00801	Low molecular mass 30 kDa lipoprotein 21G1	47.91	10	113	30.1641
Q2F5T3	Q2F5T3	ATP synthase subunit alpha	38.7	20	108	59.6207
P84183;D8WKR5	P84183;D8WKR5	Actin, cytoplasmic A4	44.41	15	107	41.7948
H9J3S0	Q17219	Egg-specific protein (Bombyx mori)	27.01	16	104	63.375
B9X1S5	B9X1S5	Histone H4	51.46	11	101	11.3744
H9JRT0	H9JRT0	Uncharacterized protein	8.34	25	100	425.45
H9JU96	Q17180	Apolipophorin III (Bombyx mori)	44.53	13	98	27.5694
Q8T113	Q8T113	27 kDa glycoprotein	40.97	8	94	24.8863
H9JYF8	H9JYF8	Uncharacterized protein	35	12	92	26.9808
H9JAG5	R4N1W5	Myin light chain 1 (Antheraea pernyi)	48.28	10	89	22.535
H9JBF1	H9JBF1	Uncharacterized protein	5.6	14	85	334.823
H9J3H4	H9J3H4	Uncharacterized protein	6.84	9	83	200.789
H9J7K1	A1YQ87	Enolase (Bombyx mori)	40.65	16	83	47.0243
H9J609	Q27772	C-1-tetrahydrofolate synthase, cytoplasmic (Spodoptera frugiperda)	14.06	12	82	100.113
P09334	P09334	Low molecular 30 kDa lipoprotein PBMHP-6	42.58	17	81	29.7149
H9IXK0	Q967V9	Chymotrypsin inhibitor CI-8A (Bombyx mori)	30.5	11	81	41.8927
H9J4F9	H9B440	30K protein 7 (Bombyx mori)	44.53	13	80	29.2334
H9JVY7	Q2F5V0	Troponin T (Bombyx mori)	24.73	13	78	44.5808
C4P7G5	C4P7G5	Myosin heavy chain (Fragment)	34.33	32	77	96.0139
H9JH63	H9JH63	Uncharacterized protein	19.52	15	76	98.9681
Q1HPN7	Q1HPN7	Fructose-bisphosphate aldolase	40.66	17	75	39.6287
H9IZL8	B9VTR5	32 kDa apolipoprotein (Bombyx mori)	29.57	8	73	29.0116
P42852	P42852	Pupal cuticle protein	20.95	4	72	26.3005
Q27452	Q27452	Phenoloxidase subunit 2	22.8	13	71	80.0687
H9J4G3	H9B458	30K protein 25 (Bombyx mori)	21.67	6	71	30.067
H9J9P6	H9J9P6	Uncharacterized protein	35.56	8	67	9.99321
H9J709	H9J709	Uncharacterized protein	26.56	5	67	26.7872
H9JFA8	Q66PK1	CP8 (Bombyx mori)	31	4	67	10.6713
H9JXG0	A0A0L7LPL6	Myosin heavy chain, muscle (Operophtera brumata)	11.49	14	65	134.752
H9IT95	Q7Z1E6	Calreticulin (Bombyx mori)	20.85	8	65	45.7561
H9JAQ8	H9JAQ8	Calcium-transporting ATPase	19.39	15	65	104.566
H9ITP3	Q8T102	Titin-like protein (Bombyx mori)	8.43	7	64	221.586
Q1EPM0	Q1EPM0	Glyceraldehyde-3-phosphate dehydrogenase	33.43	9	63	35.4064
H9JSY9	H9JSY9	Uncharacterized protein	26.98	7	62	21.5724
H9JKS9	H9JKS9	Annexin	30.56	10	62	35.8932
Q2F5Y9	Q2F5Y9	Mitochondrial aldehyde dehydrogenase	34.02	15	60	52.728
H9ITX1	H9ITX1	Catalase	27.81	12	60	56.8846
H9IX17	Q5UAT7	Ribosomal protein L4 (Bombyx mori)	26.04	11	58	48.7495
Q9BLG6	Q9BLG6	Prophenoloxidase-2s	21.36	12	58	80.1307
H9J8Q7	H9J8Q7	Beta-hexosaminidase	14.71	6	58	61.4576
Q6T3A7	Q6T3A7	Thiol peroxiredoxin	38.97	8	57	21.9022
H9JK82	A0A0N0PEU8	Perilipin-4 (Papilio machaon)	25.35	14	57	79.3595
H9JBH9	G6DL97	Chitinase-related protein 1 (Danaus plexippus)	8.01	16	56	303.207
H9JGT9	C4PAW6	Hemolin (Bombyx mori)	26.37	12	55	41.6914
H9JEK1	A0A173FDD0	Spectrin alpha chain (Biston betularia)	12.37	23	54	279.871
P82204	P82204	Triosephosphate isomerase	35.48	8	51	26.7619
Q2F5L3	Q2F5L3	Serine hydroxymethyltransferase	24.09	10	51	51.1884
H9JRZ9	S4PGR3	D-3-phosphoglycerate dehydrogenase (Pararge aegeria)	25	9	51	46.5518
C0H6F9	C0H6F9	Putative cuticle protein	27.14	6	50	28.2778
Q2F5Q6	Q2F5Q6	Kazal-type proteinase inhibitor	42.71	6	50	10.5752
Q2F637	Q2F637	14-3-3 protein zeta	28.34	6	50	28.079
H9J513	G6DFH3	Tubulin beta chain (Danaus plexippus)	30.65	13	48	49.909
H9J250	Q587N3	Protein disulfide-isomerase (Bombyx mori)	25.52	10	47	48.7827
Q4FAT1	Q4FAT1	Hemolin	25.37	12	47	44.7669
H9J4L6	A7LIK7	30K lipoprotein (Bombyx mori)	27.73	7	47	29.2286
Q27309	Q27309	Vitellogenin	19.75	29	46	202.927
Q5R1P7	Q5R1P7	Heat shock protein hsp 19.9	32.2	7	46	19.8782
Q9GN07	Q9GN07	Heat shock protein 20.8	48.39	12	46	20.7917
H9J4G0	H9B436	30K protein 3 (Bombyx mori)	27.86	11	46	43.745
C4P7H0	C4P7H0	Myosin heavy chain variant B (Fragment)	29.46	19	45	91.0676
H9JDT0	Q1HPN5	Gasp (Bombyx mori)	24.43	6	45	29.0234
D8WKR5;P84183	D8WKR5;P84183	Actin	22.07	6	45	41.7948
H9JA26	H9JA26	Uncharacterized protein	10.09	5	44	81.9038
H9JB09	S4PMX0	Plasminogen activator inhibitor 1 RNA-binding protein (Pararge aegeria)	20.82	9	44	43.7813
Q1HQ66	Q1HQ66	Phosphoribosylaminoimidazole carboxylase	21.65	10	44	47.3146
H9JVN0	Q2F665	Perilipin (Bombyx mori)	24.54	8	44	48.2246
Q60F93	Q60F93	Molting fluid carboxypeptidase A	20.04	8	44	53.9461
H9IZE1	Q2F5L4	Antennal binding protein (Bombyx mori)	54.01	8	44	15.0535
H9IYC6	Q1HPS0	Myosin regulatory light chain 2 (Bombyx mori)	49.35	6	42	16.9045
H9JBL2	H9JBL2	Isocitrate dehydrogenase [NADP]	29.41	11	42	46.1306
H9JHV8	Q7Z1E3	Glutathione S-transferase 2 (Bombyx mori)	13.1	13	42	99.2916
H9J2C3	A0A0L7LFW0	C-type lectin (Operophtera brumata)	18.92	4	42	40.9575
H9JWX5	S4P9P8	Collagen alpha-1(IV) chain (Pararge aegeria)	2.9	5	42	194.094
H9JHY5	H9JHY5	Tubulin beta chain (Bombyx mori)	29.29	10	41	42.7185
B3VTP1	B3VTP1	Paramyosin	34.74	27	41	102.668
H9JT91	H9U396	Heat shock protein 90 beta (Bombyx mori)	11.93	8	41	93.6162
D2KMR2	D2KMR2	Putative peptidase	12.79	8	40	77.5632
Q5UAT2	Q5UAT2	Ribosomal protein L8	24.51	7	39	27.9011
H9JDV4	H9JDV4	Nucleoside diphosphate kinase	35.95	5	39	17.1708
H9JAZ8	E2AVY8	Hemocytin (Camponotus floridanus)	9.06	9	39	125.695
H9JNR4	H9JNR4	Adenylhomocysteinase	25.38	9	39	43.464
Q1HPU7	Q1HPU7	Adenylhomocysteinase	27.44	10	39	47.4534
Q5UAP2	Q5UAP2	Ribosomal protein S3	41.98	10	37	26.7543
O76190	O76190	60S ribosomal protein L5	36.79	9	37	34.3573
H9JPE5	H9JPE5	Uncharacterized protein	27.88	2	36	11.4345
H9IZ23	H9IZ23	Pyruvate kinase	26	14	36	67.8991
H9JWX6	G6DMY3	Putative collagen alpha-2IV chain protein (Danaus plexippus)	2.21	4	36	177.967
C4P7H1	C4P7H1	Myosin heavy chain variant C (Fragment)	24.4	20	36	105.031
Q60GK5	Q60GK5	Glutathione S-transferase delta	41.67	6	36	24.2117
Q1HPW2	Q1HPW2	Eukaryotic translation initiation factor 4A	29.76	11	36	47.51
Q2F6C2	Q2F6C2	Chaperonin containing t-complex polypeptide 1 beta subunit	31.16	12	36	57.5543
P07837	P07837	Actin, muscle-type A2	44.41	15	36	41.7758
H9B457	H9B457	30K protein 24	32.79	8	36	28.4775
Q8MUB0	Q8MUB0	Dihydrolipoyl dehydrogenase	29.03	11	34	52.5688
Q5UAN6	Q5UAN6	40S ribosomal protein S8	24.52	4	34	23.7769
H9IUJ6	H9IUJ6	Transaldolase	25.6	7	33	37.0954
B7XFU6	B7XFU6	Clathrin heavy chain	10.11	13	33	191.869
H9IWG3	D2Y5R5	Aliphatic nitrilase (Bombyx mori)	20.72	8	33	44.2941
H9JUI8	Q1HPT4	14-3-3 epsilon (Bombyx mori)	29.01	6	33	29.6686
H9JMB3	H9JMB3	T-complex protein 1 subunit delta	22	9	32	59.1655
H9JGA4	S4NXF8	Hypoxia up-regulated protein 1 (Pararge aegeria)	13.22	9	32	101.636
B9X1G5	B9X1G5	Histone H2B	43.55	5	32	13.8005
Q2F5R4	Q2F5R4	Glutamate dehydrogenase	16.06	8	32	61.3584
H9IV44	H9IV44	DNA-(apurinic or apyrimidinic site) lyase	9.34	6	32	71.2868
H9IZ84	S4PCY9	Disulfide-isomerase A6 (Pararge aegeria)	16.95	6	32	45.8042
O15997	O15997	BmP109	18.45	13	32	108.754
Q5UAS6	Q5UAS6	60S ribosomal protein L13	29.55	6	32	25.124
H9JBP2	I4DLV8	Troponin C (Papilio polytes)	43.33	8	30	17.2205
H9JLR9	XP_021205757.1	nesprin-1 isoform X1 [Bombyx mori]	1.55	15	30	1538.9
H9JGY3	H9JGY3	Ferritin	36.68	7	30	26.0453
E5EVW0	E5EVW0	Egg protein 80	12.92	8	29	80.6973
P82205	P82205	Superoxide dismutase [Cu-Zn]	37.66	5	28	15.8319
H9JDT4	H9JDT4	Phosphoglycerate kinase	28.84	8	28	45.0042
H9ITN2	ACF21977.1	Paramyosin	36.72	18	28	60.2366
H9J227	XP_004930044.1	ornithine aminotransferase, mitochondrial [Bombyx mori]	36.61	12	28	44.6681
H9JCZ3	XP_004923988.3	microsomal triglyceride transfer protein [Bombyx mori]	15.32	10	28	87.552
Q5R1P5	Q5R1P5	Heat shock protein hsp21.4	27.27	5	28	21.3908
Q9GSB6	Q9GSB6	Heat shock protein hsp20.4	31.49	7	28	20.4146
H9JMW4	H9JMW4	40S ribosomal protein S4	36.73	9	28	27.5221
H9J1E6	H9J1E6	Uncharacterized protein	18.56	7	27	41.0841
Q68HB4;A1E8I8	Q68HB4;A1E8I8	Profilin	30.16	3	27	13.7039
H9IYU4	H9IYU4	Peptidyl-prolyl cis-trans isomerase	26.67	3	27	17.961
Q1HQ47	Q1HQ47	Isocitrate dehydrogenase [NADP]	37.24	12	27	48.9689
P21828	P21828	Fibroin light chain	28.63	6	27	27.6519
H9JGX1	H9JGX1	Ferritin	42.77	7	27	19.5137
Q9BPS3	Q9BPS3	Elongation factor 1 gamma	18.91	8	27	48.3574
H9JC16	Q9BLI9	cathepsin B precursor [Bombyx mori]	19.29	5	27	37.536
H9JDX3	Q9NGS0	Serpin-2 (Bombyx mori)	24.14	7	26	38.6757
H9JVK4	Q5UAT8	ribosomal protein L3 [Bombyx mori]	11.25	3	26	45.5472
Q5UAR6	Q5UAR6	Ribosomal protein L23	35.71	5	26	14.8261
H9JX22	Q1HQ45	peroxiredoxin [Bombyx mori]	53.8	7	26	16.6876
P98092	P98092	Hemocytin	6.45	15	26	343.128
H9JGR2	Q869E2	chitinase precursor [Bombyx mori]	21.6	10	26	60.7523
H9B447	H9B447	30K protein 14	16.28	7	26	49.3225
Q6Q2D6	Q6Q2D6	Serpin-4A	15.37	7	25	46.2707
H9IVG3	Q5UAN4	ribosomal protein S10 [Bombyx mori]	22.16	4	25	20.2587
H9JX29	XP_021208658	ribosomal protein L14 isoform X1 [Bombyx mori]	26.67	5	25	18.6125
Q5CCJ4	Q5CCJ4	Glutathione S-transferase sigma	25	5	25	23.3249
H9JH50	H9JH50	Uncharacterized protein	28.57	3	24	17.8597
H9JXM7	H9JXM7	Citrate synthase	20.69	6	24	38.3788
Q6PUF7	Q6PUF7	40S ribosomal protein S24	33.33	3	24	15.1624
H9JCH9	XP_004927049.1	28 kDa heat- and acid-stable phosphoprotein [Bombyx mori]	30.81	6	24	19.8362
Q1HPK0	Q1HPK0	Vesicle amine transport protein	30.8	11	23	48.7901
H9J9M1	Q1HQA6	very low-density lipoprotein receptor isoform 1 precursor [Bombyx mori]	11.98	7	23	65.2362
H9JDC4	H9JDC4	Uncharacterized protein	33.77	5	23	16.7354
H9JFA2	XP_012543791.1	thioredoxin-related transmembrane protein 1 [Bombyx mori]	21.32	4	23	28.6164
H9JWD5	Q6Q2D5	serine protease inhibitor 5 precursor [Bombyx mori]	37.43	11	23	38.2498
H9JIR0	Q5UAM6	ribosomal protein S16 [Bombyx mori]	37.75	7	23	17.1794
H9JDG1	XP_012544533.1	inter-alpha-trypsin inhibitor heavy chain H4 isoform X2 [Bombyx mori]	12.98	8	23	83.7205
H9JE82	A0A194PQ35	Cuticlin-1 [Papilio xuthus]	17.21	5	23	40.694
H9J9S0	XP_004923560.1	T-complex protein 1 subunit alpha [Bombyx mori]	19.82	8	22	59.3073
H9J110	Q5UAM4	ribosomal protein S18 [Bombyx mori]	34.31	5	22	15.9525
H9IVA5	H9IVA5	N-acetylglucosamine-6-phosphate deacetylase	17.59	6	22	43.3664
Q1HQ02	Q1HQ02	Ferritin	31.88	10	22	26.0172
Q2QEH2	Q2QEH2	Cellular retinoic acid binding protein	53.79	10	22	14.8494
H9JCV2	XP_004923957.1	60 kDa heat shock protein, mitochondrial [Bombyx mori]	18.18	9	22	61.022
Q5UAN1	Q5UAN1	40S ribosomal protein S12	56.12	6	22	15.0248
H9JHF8	XP_004931712.1	voltage-dependent anion-selective channel isoform X2 [Bombyx mori]	29.08	6	21	30.0583
H9IV39	XP_004927762.1	rab GDP dissociation inhibitor alpha [Bombyx mori]	18.74	6	21	49.9373
Q1HPL3	Q1HPL3	Proteasome 26S non-ATPase subunit 7	27.88	7	21	37.4715
H9JA74	H9JA74	Malic enzyme	19.85	11	21	60.1018
H9JHU8	XP_012544322.1	inducible metalloproteinase inhibitor protein [Bombyx mori]	27.43	4	21	19.2285
H9JIW6	H9JIW6	Glucosamine-6-phosphate isomerase	38.13	10	21	31.283
H9J2U2	Q86PG2	ADP/ATP translocase [Bombyx mori]	26.71	9	21	30.6691
H9JFJ8	A1E9B3	vacuolar ATP synthase catalytic subunit A [Bombyx mori]	17.59	7	20	63.9653
H9JN76	H9JN76	Uncharacterized protein	33.49	7	20	23.4725
Q2F645	Q2F645	Transketolase	22.35	11	20	67.342
H9IVX5	H9IVX5	T-complex protein 1 subunit gamma	14.26	6	20	59.09
O16143	O16143	Small GTP-binding protein	32.67	5	20	22.3502
Q5UAN5	Q5UAN5	Ribosomal protein S9	17.53	6	20	22.5626
Q5UAN0	Q5UAN0	Ribosomal protein S13	27.81	3	20	17.2095
H9J1F0	Q5UAS9	ribosomal protein L10A [Bombyx mori]	11.07	3	20	28.5852
H9JEF2	XP_004928622.1	protein obstructor-E [Bombyx mori]	18.57	3	20	26.4023
H9J470	XP_021203092.1	protein DEK isoform X1 [Bombyx mori]	12.75	5	20	65.4618
H9IZ08	XP_004931156.1	proliferation-associated protein 2G4 [Bombyx mori]	25.33	7	20	42.1108
H9IXY1	XP_004932814.1	laminin subunit gamma-1 [Bombyx mori]	5.39	7	20	174.626
Q6T9Z7	Q6T9Z7	Fibroinase	19.06	6	20	38.1144
H9JDY1	XP_004928508.1	cytosolic non-specific dipeptidase [Bombyx mori]	21.08	7	20	51.9212
Q2F6C3	Q2F6C3	Chaperonin subunit 6a zeta	14.5	6	20	57.7086
H9J1D2	H9J1D2	Aspartate aminotransferase	27.37	8	20	44.2524
H9JJU8	XP_004933321.1	aldo-keto reductase AKR2E4-like [Bombyx mori]	23.84	7	20	41.8175
Q5UAP4	Q5UAP4	40S ribosomal protein SA	16.67	5	20	33.3879
Q5UAR7	Q5UAR7	Ribosomal protein L22 OS	24.49	4	19	16.8021
Q69FX2	Q69FX2	Promoting protein OS	35.71	7	19	17.1115
H9J5R9	XP_004923368.2	N-acetylneuraminate lyase isoform X1 [Bombyx mori]	31.01	7	19	27.6249
H9JU11	XP_004928937.1	bleomycin hydrolase isoform X1/2 [Bombyx mori]	26.25	9	19	53.3959
Q5UAU1	Q5UAU1	60S acidic ribosomal protein P0 OS	23.1	6	19	34.168
Q2V0H5	Q2V0H5	Transitional endoplasmic reticulum ATPase TER94	15.16	10	18	89.0964
H9JRM2	XP_004925108.1	T-complex protein 1 subunit eta [Bombyx mori]	16.21	7	18	58.7669
Q5UAM2	Q5UAM2	Ribosomal protein S20	21.95	3	18	13.7235
H9JBE0	Q5UAR5	ribosomal protein L23A [Bombyx mori]	14.29	4	18	35.7173
C0H6P9	C0H6P9	Putative cuticle protein OS	16.86	5	18	26.5014
H9JSZ7	C6L8Q2	putative acetyl transferase [Bombyx mori]	29.01	7	18	31.6083
H9JQ68	I3VR81	puromycin-sensitive aminopeptidase-like [Bombyx mori]	11.68	8	18	98.317
H9JAR8	XP_021206406.1	protein piccolo [Bombyx mori]	4.61	6	18	163.203
H9J2F1	XP_004930143.1	poly(U)-specific endoribonuclease homolog [Bombyx mori]	16.91	4	18	39.6011
H9J3H2	H9J3H2	Peptidyl-prolyl cis-trans isomerase OS	37.5	6	18	21.8792
H9ITE9	Q9BLH1	neutral endopeptidase 24.11 [Bombyx mori]	7.75	5	18	86.5653
Q1HPM6	Q1HPM6	Mitochondrial ATP synthase coupling factor 6 OS	69.81	8	18	11.5521
P48816	P48816	Lysozyme OS	49.64	7	18	15.6577
P09337	P09337	Low molecular 30 kDa lipoprotein PBMHPC-21 OS	31.47	6	18	28.6644
H9IXE5	Q19N37	GTP-binding protein RAB2 isoform X1 [Bombyx mori]	33.64	6	18	23.2657
Q4F863	Q4F863	Eukaryotic translation initiation factor 5A OS	33.13	4	18	17.5135
H9JKE1	XP_012546894.1	EH domain-containing protein 3 isoform X1 [Bombyx mori]	24.54	8	18	50.1363
H9JVF1	XP_004926253.1	coiled-coil domain-containing protein 124 [Bombyx mori]	13.27	3	18	24.1732
H9JTV6	D5MTP5	bm8 interacting protein 2d-4 isoform X1 [Bombyx mori]	9.07	3	18	48.2293
Q5UAT3	Q5UAT3	Ribosomal protein L7A OS	21.27	5	17	30.2741
Q5UAR8	Q5UAR8	Ribosomal protein L21 OS	23.9	5	17	17.974
C4P7G4	C4P7G4	Myosin heavy chain (Fragment) OS	18.46	12	17	91.0026
H9JRZ8	XP_021208218.1	mucin-5AC isoform X3 [Bombyx mori]	7.98	5	17	76.9195
H9JAG6	H9JAG6	Microtubule-associated protein OS	6.35	5	17	79.9743
H9IZ85	H9IZ85	Dolichyl-diphosphooligosaccharide--protein glycosyltransferase subunit 1 OS	20.3	8	17	52.8656
Q5UAS1	Q5UAS1	60S ribosomal protein L18	29.51	4	17	20.8517
B3VBE3	B3VBE3	vacuolar ATPase B subunit [Bombyx mori]	16.19	6	16	54.8711
H9JWQ7	H9JWQ7	Uncharacterized protein	16.67	6	16	49.3026
Q75VN3	Q75VN3	Translationally-controlled tumor protein homolog	43.02	7	16	19.8467
H9JRR1	XP_004927448.1	transferrin [Bombyx mori]	13.39	7	16	81.057
Q1HPQ5	Q1HPQ5	Serine proteinase-like protein OS	14.54	4	16	43.3176
H9IUM9	Q5UAQ7	ribosomal protein L31 [Bombyx mori]	45.16	6	16	14.2778
Q5UAR3	Q5UAR3	Ribosomal protein L26 OS	27.03	5	16	17.0913
C0H6I7	C0H6I7	Putative cuticle protein OS	16.19	3	16	21.4425
H9JBL0	XP_004923234.1	putative alpha-L-fucosidase [Bombyx mori]	12.36	5	16	61.7891
H9J1E8	H9J1E8	Proteasome subunit beta type OS	26.67	6	16	24.145
H9J567	H9J567	Proteasome subunit alpha type OS	22.36	4	16	27.0837
Q2F5J2	Q2F5J2	Prohibitin protein WPH OS	27.74	6	16	30.0632
H9IWB8	XP_012548794.1	polyubiquitin [Bombyx mori]	32.68	3	16	17.2062
H9IWD9	Q1HPL4	phosphoribosyl pyrophosphate synthetase [Bombyx mori]	23.27	5	16	34.7731
H9JFQ7	C0SQ80	odorant binding protein [Bombyx mori]	42	6	16	15.952
H9IZ59	XP_004931205.1	moesin/ezrin/radixin homolog 1 isoform X2 [Bombyx mori]	7.5	3	16	59.7214
H9JJB3	XP_012545939.1	lysosomal thiol reductase IP30 isoform X2 [Bombyx mori]	20.75	5	16	27.3767
H9IVP4	Q402D8	juvenile hormone binding protein an-0128 precursor [Bombyx mori]	27.88	5	16	24.3269
H9J1H4	XP_021208994.1	importin-5 [Bombyx mori]	9.83	7	16	112.737
Q4H1F9	Q4H1F9	Glutathione peroxidase OS	24.12	4	16	22.3595
H9JD41	Q2F699	fumarylacetoacetase [Bombyx mori]	15.6	6	16	47.3151
H9JV86	H9JV86	Histone H2A OS	30.53	4	15	13.6076
H9JU03	XP_004928929.1	alpha-tocopherol transfer protein-like [Bombyx mori]	22.34	5	15	33.3282
H9JXB2	XP_004926152.1	26S protease regulatory subunit 8 [Bombyx mori]	22.58	7	15	45.422
H9ITE6	Q6F6B1	Y-box protein [Bombyx mori]	12.36	2	14	27.6719
H9JXD8	H9JXD8	Uncharacterized protein	13.33	4	14	36.6204
H9JRS9	H9JRS9	Uncharacterized protein	8.45	2	14	40.5009
H9JPA8	H9JPA8	Uncharacterized protein	3.48	3	14	97.0083
H9JBG1	H9JBG1	Uncharacterized protein	0.36	5	14	2002.45
H9JUW5	D9N4J4	tudor staphylococcus/micrococcal nuclease [Bombyx mori]	8.25	5	14	96.5812
H9IUV0	Q5FYZ4	troponin I [Bombyx mori]	21.54	3	14	15.5965
H9IZG6	XP_004932314.1	sialic acid synthase [Bombyx mori]	20.63	6	14	38.663
H9J5Z1	XP_004924528.1	ribosome-binding protein 1 isoform X1 [Bombyx mori]	7.87	6	14	101.074
H9JQ92	XP_004931482.1	ribonuclease UK114 [Bombyx mori]	25.6	3	14	17.8659
H9JFZ5	H9JFZ5	Pyruvate carboxylase OS	5.32	5	14	132.27
H9JMC0	XP_012545299.1	putative ATP-dependent RNA helicase me31b [Bombyx mori]	14.78	4	14	42.3901
Q1HQ18	Q1HQ18	Proteasome beta subunit OS	27.59	4	14	25.7399
H9IT11	XP_004931911.1	phosphoribosylformylglycinamidine synthase [Bombyx mori]	5.9	6	14	146.814
H9JX24	XP_012547105.1	ovarian serine protease isoform X1 [Bombyx mori]	5.05	7	14	206.32
H9JCP0	XP_021203479.1	ommochrome-binding protein [Bombyx mori]	16.03	3	14	29.3851
H9J5W5	XP_021202589.1	LOW QUALITY PROTEIN: peroxisome assembly factor 2 [Bombyx mori]	3.86	3	14	84.7669
H9JBB4	H9JBB4	Kinesin-like protein OS	8.97	7	14	115.383
H9IUH3	H9IUH3	Eukaryotic translation initiation factor 3 subunit M OS	19.17	7	14	44.1957
H9JVD5	XP_004926247.1	dolichyl-diphosphooligosaccharide--protein glycosyltransferase subunit 2 [Bombyx mori]	12.86	6	14	68.0075
H9JPA3	H9JPA3	DJ-1 beta OS	28.42	4	14	20.1015
H9IZM8	A0FDQ6	ATPase inhibitor-like protein [Bombyx mori]	31.3	5	14	14.8452
H9J0S9	H9J0S9	Aspartate aminotransferase OS	17.4	6	14	40.0186
H9IYS1	J7K7H6	2-Cys peroxiredoxin [Bombyx mori]	14.95	2	14	22.0243
H9IS05	H9IS05	Uncharacterized protein	12.63	4	13	52.5861
H9JMX0	H9JMX0	Uncharacterized protein	2.48	2	13	177.732
H9IW52	Q5UAM5	ribosomal protein S17 [Bombyx mori]	24.46	3	13	16.1265
Q5UAT1	Q5UAT1	Ribosomal protein L9 OS	24.21	4	13	21.3637
H9JEF3	XP_004928623.1	protein obstructor-E [Bombyx mori]	31.28	5	13	25.6625
Q2F5I6	Q2F5I6	Glucose-6-phosphate isomerase OS	19.78	9	13	61.9437
H9JMP1	Q1HPL0	26S proteasome regulatory ATPase subunit 10B [Bombyx mori]	24.46	7	13	41.3667
H9JP22	H9JP22	Uncharacterized protein	13.86	3	12	18.369
H9IZB9	H9IZB9	Uncharacterized protein	8.58	3	12	47.6664
H9JC47	H9JC47	Transgelin	22.99	4	12	19.4127
Q1HPM4	Q1HPM4	Transgelin	21.74	4	12	20.1195
H9JVA1	Q17200	squid protein homologue [Bombyx mori]	16.38	3	12	30.8958
H9J3C3	XP_012550143.1	sorting nexin-2 [Bombyx mori]	12.74	5	12	53.2252
C0J8F8	C0J8F8	Serpin-7	15.29	5	12	44.7048
H9JL13	C0J8G0	serine protease inhibitor 10 precursor [Bombyx mori]	6.93	3	12	53.841
H9JQW6	H9JQW6	S-(hydroxymethyl)glutathione dehydrogenase	11.7	4	12	40.0024
H9JDP8	Q66SV4	ribosomal protein S23 [Bombyx mori]	22.5	4	12	17.9667
H9JUE4	Q5UAT9	ribosomal protein P2 [Bombyx mori]	39.29	4	12	11.5449
H9JU64	Q5UAT5	ribosomal protein L6 isoform X1 [Bombyx mori]	16.15	5	12	28.9823
Q5UAQ6	Q5UAQ6	Ribosomal protein L32 OS	29.85	4	12	16.0588
H9J6R3	Q1HDZ3	repressor splicing factor 1 [Bombyx mori]	11.11	3	12	15.9817
H9JAR1	XP_004930408.1	putative aldehyde dehydrogenase family 7 member A1 homolog [Bombyx mori]	12.31	6	12	55.5439
H9J1T2	XP_004924094.1	protein arginine N-methyltransferase 1 [Bombyx mori]	9.7	3	12	52.497
H9ITY5	XP_004929915.1	probable medium-chain specific acyl-CoA dehydrogenase, mitochondrial isoform X2 [Bombyx mori]	16.51	6	12	46.0051
H9J2B5	XP_004930078.1	lamin-C [Bombyx mori]	10.81	5	12	70.8031
H9JCS7	XP_004927453.1	homogentisate 1,2-dioxygenase [Bombyx mori]	12.33	4	12	49.0282
Q1HQ57	Q1HQ57	Fructose-1,6-bisphosphatase OS	16.67	4	12	36.6058
H9J894	XP_021204112.1	fibulin-1 [Bombyx mori]	2.24	2	12	132.935
H9ISH9	XP_021208628.1	fibrillin-1 [Bombyx mori]	6.4	2	12	48.2458
H9J814	Q2F6B0	enoyl-CoA hydratase precursor 1 [Bombyx mori]	26.49	6	12	32.8711
H9JTA0	A0A194Q0X3	Dynein light chain 2, cytoplasmic [Papilio xuthus]	26.97	3	12	10.3511
H9J598	XP_004926522.1	dipeptidyl peptidase 3 isoform X1-2 [Bombyx mori]	9.02	5	12	81.1203
H9JL39	Q9GV05	chitinase precursor [Bombyx mori]	9.21	4	12	60.9305
H9J8B3	XP_021202136.1	alpha-crystallin B chain [Bombyx mori]	17.84	4	12	26.5705
H9IVR7	XP_004926779.1	aldo-keto reductase AKR2E4-like isoform X1 [Bombyx mori]	5.88	6	12	66.6052
H9IXI3	Q2F5I9	aldehyde dehydrogenase isoform 1-2 [Bombyx mori]	7.07	6	12	84.3896
H9JNC6	A5A797	acetoacetyl-CoA thiolase [Bombyx mori]	17.28	6	12	42.659
Q2PQU4	Q2PQU4	30K protein 13	14.68	5	12	49.983
H9B420	H9B420	Yellow-c	17.2	5	11	46.1691
H9JXB6	XP_012545790.1	trifunctional enzyme subunit beta, mitochondrial [Bombyx mori]	12.22	5	11	53.13
Q1HPK4	Q1HPK4	Thymosin isoform 2	32.58	4	11	14.7284
H9JL11	Q2F5W3	serine protease inhibitor 3 precursor [Bombyx mori]	12.45	4	11	51.5666
H9JI85	H9JI85	Proteasome subunit alpha type OS	17.65	5	11	28.1052
H9JTB0	XP_004926613.1	programmed cell death 6-interacting protein [Bombyx mori]	13.41	5	11	48.6747
Q2F5P8	Q2F5P8	Malate dehydrogenase OS	24.47	6	11	35.4404
H9JSP9	H9JSP9	Glycerol-3-phosphate dehydrogenase [NAD(+)] OS	18.98	5	11	38.6918
H9IUW4	Q2F606	apoptosis-linked protein 2 [Bombyx mori]	29.24	5	11	19.9037
Q5UAS2	Q5UAS2	60S ribosomal protein L17	14.44	4	11	21.5843
Q2F5J1	Q2F5J1	26S proteasome non-ATPase regulatory subunit 13	29.35	10	11	42.9877
H9JTY2	XP_004928912.1	vanin-like protein 2 isoform X1 [Bombyx mori]	7.85	5	10	109.224
H9IZ80	H9IZ80	Uncharacterized protein	22.18	3	10	26.9811
H9JR70	H9JR70	Uncharacterized protein	9.48	4	10	36.8828
H9JJ98	H9JJ98	Uncharacterized protein	4.25	4	10	127.663
H9JK60	XP_004923672.1	ubiquitin-like modifier-activating enzyme 1 [Bombyx mori]	7	5	10	116.242
Q08J22	Q08J22	Time interval measuring enzyme TIME	34.88	4	10	18.2402
H9JE36	H9JE36	Succinyl-CoA ligase subunit beta	12.56	4	10	42.4743
Q0N2S2	Q0N2S2	Small GTP-binding protein Rab10	22.66	4	10	23.1109
H9IVP2	Q2F652	short-chain dehydrogenease/reductase [Bombyx mori]	15.75	4	10	27.0502
H9JSK4	H9JSK4	S-adenosylmethionine synthase	9.25	3	10	45.4098
Q5UAL7	Q5UAL7	Ribosomal protein S26	23.48	2	10	13.2462
Q5UAM7	Q5UAM7	Ribosomal protein S15A	20.16	3	10	14.6829
Q66SV9	Q66SV9	Ribosomal protein S15	8.84	2	10	17.0253
Q5UAQ2	Q5UAQ2	Ribosomal protein L36 OS	10.92	2	10	13.7268
H9IV46	XP_004927771.1	rab proteins geranylgeranyltransferase component A 2 [Bombyx mori]	7.27	4	10	58.5228
H9IX20	XP_004922257.1	putative aminopeptidase W07G4.4 [Bombyx mori]	12.75	5	10	55.874
H9JCM2	Q2F5W8	proteasome 26S non-ATPase subunit 12 [Bombyx mori]	9.11	3	10	51.6728
A8R5V3;Q003U5	A8R5V3;Q003U5	Omega-class glutathione S-transferase OS	22.27	4	10	29.7896
H9JYA2	XP_021208663.1	N-acetylneuraminate lyase [Bombyx mori]	11.63	3	10	33.2977
B9W1Z2	B9W1Z2	Myofilin isoform B OS	29.53	4	10	22.8789
H9JXQ6	XP_004927713.2	mitochondrial enolase superfamily member 1-like [Bombyx mori]	19.13	4	10	33.7591
H9J2B8	XP_004930083.1	mitochondrial enolase superfamily member 1 [Bombyx mori]	11.11	4	10	64.9695
H9JFB7	XP_021204087.1	LOW QUALITY PROTEIN: fumarate hydratase, mitochondrial [Bombyx mori]	9.68	3	10	48.3455
H9JFX9	XP_004928163.2	LOW QUALITY PROTEIN: 26S proteasome non-ATPase regulatory subunit 1 [Bombyx mori]	10.15	3	10	43.4402
H9JBM5	A0A194QEA5	Leucine-rich repeats and immunoglobulin-like domains protein 3 [Papilio xuthus]	7.65	4	10	64.6102
H9IUI0	XP_004928073.2	laminin subunit beta-1 [Bombyx mori]	3.32	5	10	199.354
H9J930	XP_004929181.1	la protein homolog [Bombyx mori]	10.59	3	10	45.1061
H9IS77	XP_004923175.1	heterogeneous nuclear ribonucleoprotein U-like protein 1 [Bombyx mori]	4.99	5	10	142.661
B0ZT34	B0ZT34	Heat shock protein 25.4 OS	13.9	3	10	25.3766
H9IZ19	XP_004931167.1	GTP-binding protein SAR1b [Bombyx mori]	25.39	4	10	21.8183
H9JVZ2	XP_004926374.1	glycine N-methyltransferase [Bombyx mori]	15.36	3	10	33.2264
Q2I0J5	Q2I0J5	Glutathione S-transferase 3 OS	15.45	4	10	24.6459
H9JT18	XP_004924796.1	four and a half LIM domains protein 2 isoform X4 [Bombyx mori]	24.34	4	10	21.6582
H9IYQ0	C0H6E0	cuticular protein glycine-rich 13 precursor [Bombyx mori]	10.09	4	10	37.1668
H9J5L6	Q2WBZ0	chlorophyllide A binding protein precursor [Bombyx mori]	1.3	2	10	315.277
H9J0S5	H9J0S5	Carboxypeptidase OS	3.04	3	10	119.431
H9IU42	H9IU42	Carboxylic ester hydrolase OS	8.64	5	10	62.5893
H9JNW4	H9JNW4	Carboxylic ester hydrolase OS	4.93	5	10	147.711
H9J5S5	Q95P97	Bombyrin precursor [Bombyx mori]	23.27	3	10	17.985
H9JBZ4	Q9XZP6	BCP inhibitor precursor [Bombyx mori]	41.76	4	10	10.7834
H9J8L8	XP_012546448.1	alpha carbonic anhydrase 8 [Bombyx mori]	17.74	3	10	26.6841
H9J1X8	H9J1X8	Adenylyl cyclase-associated protein OS	8.5	2	10	38.95
Q2F635	Q2F635	Adenosine kinase OS	16.91	4	10	38.1031
H9JP54	Q19P04	acyl-coenzyme A dehydrogenase [Bombyx mori]	13.64	5	10	39.1275
H9IVD8	XP_012547207.1	97 kDa heat shock protein isoform X1-2 [Bombyx mori]	6.43	4	10	94.3604
H9JRY8	H9JRY8	6-phosphogluconate dehydrogenase, decarboxylating OS	14.38	5	10	49.5966
H9JPL2	H9JPL2	60S ribosomal protein L18a	22.6	3	10	20.9984
H9JXF1	A0A194QDU9	4-hydroxybutyrate coenzyme A transferase [Papilio xuthus]	13.74	3	10	28.4938
H9IW70	H9IW70	40S ribosomal protein S6	17.39	4	10	29.0281
H9J951	Q2F5V8	stathmin [Bombyx mori]	19.13	4	9	31.7998
H9JNJ0	XP_004921750.1	proline-rich extensin-like protein EPR1 [Bombyx mori]	6.91	2	9	41
H9IVV5	XP_013174107.1	PREDICTED: ribose-phosphate pyrophosphokinase 2 [Papilio xuthus]	15.07	4	9	39.6154
H9J518	XP_004923511.1	plastin-2 [Bombyx mori]	5.94	3	9	71.4253
Q2F5X9	Q2F5X9	Nucleosome assembly protein OS	13.3	5	9	43.0187
H9JN68	XP_004925478.1	muscle M-line assembly protein unc-89 isoform X2 [Bombyx mori]	9.2	3	9	45.2421
H9JVP9	B9VTR4	lipid storage droplet 2-like [Bombyx mori]	13.44	4	9	32.492
B9VTS0	B9VTS0	Heat shock protein 20.1 OS	31.46	5	9	20.1402
H9JDA6	XP_021202645.1	extended synaptotagmin-1 isoform X1 [Bombyx mori]	10.03	5	9	74.4164
H9JQ33	XP_004931569.1	enoyl-CoA delta isomerase 1, mitochondrial [Bombyx mori]	15.84	3	9	24.2744
Q3LBA3	Q3LBA3	Chemosensory protein 5 OS	28.8	3	9	14.2484
Q4U5S3	Q4U5S3	CathD OS	12.76	4	9	41.5961
H9J651	XP_004924560.1	adipocyte plasma membrane-associated protein [Bombyx mori]	6.28	3	9	75.8385
Q1HPP5	Q1HPP5	Actin-depolymerizing factor 1 OS	31.08	6	9	16.9984
Q2F6C9	Q2F6C9	6-pyrovoyltetrahydropterin synthase OS	20.96	3	9	19.0316
Q3L234	Q3L234	zinc finger protein [Bombyx mori]	20.28	2	8	15.91
H9JGR4	H9JGR4	Uncharacterized protein	25.49	2	8	10.9342
H9JEL8	H9JEL8	Uncharacterized protein	17.84	3	8	26.2925
H9JB47	Q09IV5	troponin C type IIIa-like protein [Bombyx mori]	16.56	2	8	17.5153
H9JLR5	XP_004929538.3	triokinase/FMN cyclase [Bombyx mori]	13.94	3	8	26.6006
H9JX54	XP_004925167.1	trifunctional purine biosynthetic protein adenosine-3 [Bombyx mori]	4.23	3	8	115.962
Q19AA9	Q19AA9	Transport protein Sec61 alpha subunit	6.72	3	8	51.8966
A0FDR1	A0FDR1	Thioredoxin	28.3	4	8	11.7429
H9IUL3	XP_004927862.1	synaptobrevin-1-like [Bombyx mori]	21.67	2	8	13.128
C0J8I1	C0J8I1	Serpin-32	12.15	4	8	43.8974
H9J385	Q3HR35	selenophosphate synthetase 1 [Bombyx mori]	9.7	3	8	44.0773
H9J4A1	Q2F5L7	salivary cysteine-rich peptide precursor [Bombyx mori]	28.7	2	8	11.4742
Q5UAN9	Q5UAN9	Ribosomal protein S5	11.87	3	8	24.5228
Q5UAT0	Q5UAT0	Ribosomal protein L10 OS	18.26	4	8	25.4763
H9J806	XP_004921980.1	putative ATP synthase subunit f, mitochondrial [Bombyx mori]	40.4	3	8	11.4407
H9J516	XP_004923510.1	protein lethal(2)essential for life [Bombyx mori]	17.26	3	8	19.0458
H9J4D7	H9J4D7	Proteasome subunit beta type OS	13.43	3	8	31.2985
E5LAN2	E5LAN2	Phosphotriesterase-like protein OS	14.29	4	8	39.009
H9JTA1	Q27451	phenoloxidase subunit 1 precursor [Bombyx mori]	6.57	3	8	78.6707
Q8WSJ2	Q8WSJ2	Ovarian serine protease OS	4.44	6	8	203.513
H9JYA3	XP_021208662.1	N-acetylneuraminate lyase [Bombyx mori]	21.17	4	8	33.853
H9JU51	H9JU51	Malate dehydrogenase OS	19.65	4	8	35.2551
H9JCL3	XP_004925887.1	L-xylulose reductase [Bombyx mori]	9.76	2	8	26.7019
H9JLS3	XP_021205840.1	LOW QUALITY PROTEIN: dynein heavy chain 2, axonemal-like [Bombyx mori]	1.22	4	8	382.784
H9JY28	XP_021208590.1	LOW QUALITY PROTEIN: ATP-citrate synthase-like [Bombyx mori]	9.4	2	8	38.2555
H9IV84	Q402D4	juvenile hormone binding protein brP-2095 precursor [Bombyx mori]	10.89	3	8	27.7513
H9JSB8	XP_021203290.1	hnRNPA/B-like 28 isoform X1 [Bombyx mori]	10.16	2	8	38.8525
Q9U556	Q9U556	Hemolymph juvenile hormone binding protein OS	23.05	4	8	26.6267
Q1HPX2	Q1HPX2	H+ transporting ATP synthase O subunit isoform 2 OS	30.65	5	8	21.4286
H9IT12	XP_021207468.1	glycine dehydrogenase (decarboxylating), mitochondrial isoform X1 [Bombyx mori]	4	3	8	108.141
H9JWT2	Q2F6A0	exuperantia [Bombyx mori]	10.62	3	8	42.8062
H9JMB8	H9JMB8	Eukaryotic translation initiation factor 3 subunit K OS	26.64	4	8	24.7026
H9IZ41	Q9NDS8	ecdysteroid-inducible angiotensin-converting enzyme-related gene product precursor [Bombyx mori]	6.48	3	8	74.8656
H9IZX9	H9IZX9	Dolichyl-diphosphooligosaccharide--protein glycosyltransferase 48 kDa subunit OS	5.5	3	8	45.1309
G9FL14	G9FL14	DNA supercoiling factor OS	13.98	4	8	37.9949
H9JLU8	C0H6I4	cuticular protein hypothetical 28 precursor [Bombyx mori]	4.91	2	8	58.8365
H9J305	D2Y4R4	coatomer protein complex subunit beta 2 [Bombyx mori]	5.54	4	8	105.882
H9JMH2	D2Y4R2	coatomer protein complex subunit alpha [Bombyx mori]	4.7	4	8	131.252
Q3LB95	Q3LB95	Chemosensory protein 7 OS	28.69	3	8	13.5107
H9J7K8	H9J7K8	Beta-glucuronidase OS	6.23	3	8	60.9846
H9JML1	I3VR83	aminopeptidase N precursor [Bombyx mori]	10.93	4	8	49.2041
H9JLG0	H9JLG0	Alpha-1,4 glucan phosphorylase OS	6.42	5	8	96.3918
H9JPZ6	XP_004931615.1	alanine--glyoxylate aminotransferase 2, mitochondrial [Bombyx mori]	7.26	4	8	89.9651
H9JR23	XP_021202360.1	alanine aminotransferase 1 [Bombyx mori]	14.01	4	8	51.8795
H9JX71	XP_004925184.1	26S proteasome non-ATPase regulatory subunit 11 [Bombyx mori]	11.4	4	8	47.2187
H9ITY0	XP_004929901.1	vesicle-associated membrane protein-associated protein B isoform X2 [Bombyx mori]	14.52	4	7	27.8024
H9JY51	H9JY51	Uncharacterized protein	11.14	4	7	48.8008
Q2F5L1	Q2F5L1	Signal peptidase complex catalytic subunit SEC11	21.35	3	7	20.2417
H9IUW3	Q5UAR1	ribosomal protein L27A [Bombyx mori]	21.01	2	7	15.4223
Q2F5M8	Q2F5M8	Phosphoserine aminotransferase OS	20.33	6	7	40.1737
Q1HQC4	Q1HQC4	Obg-like ATPase 1 OS	18.64	6	7	44.4462
H9ISA5	L8B8U1	neutral alpha-glucosidase AB-like precursor [Bombyx mori]	5.18	4	7	96.2287
Q1HPR4	Q1HPR4	NADP-dependent oxidoreductase OS	15.52	4	7	36.7609
H9ITV0	H9ITV0	Glutamine synthetase OS	12.56	4	7	47.6637
H9JSI1	XP_012543994.1	G protein alpha q isoform X3 [Bombyx mori]	10.1	3	7	46.5115
H9J859	H9J859	Fascin OS	8.22	3	7	56.7261
Q9GV27	Q9GV27	Eukaryotic translation initiation factor 3 subunit H OS	22.85	6	7	38.5854
H9JHC4	P29522	elongation factor 1-beta' [Bombyx mori]	15.77	3	7	24.5433
H9JEK2	H9JEK2	Delta-aminolevulinic acid dehydratase OS	2.96	3	7	151.704
H9JDK6	XP_004928716.1	cytochrome b5 [Bombyx mori]	16.29	2	7	20.5761
P10832	P10832	Chymotrypsin inhibitor SCI-II OS	41.94	3	7	7.06233
S0BCV4	S0BCV4	Apolipoprotein of lipid transfer particle-I/II OS	2.04	7	7	469.888
H9JN97	H9JN97	Aminoacylase-1 OS	10.2	4	7	45.1031
H9J723	XP_004932217.1	26S proteasome non-ATPase regulatory subunit 2 isoform X1 [Bombyx mori]	6.33	4	7	100.446
Q1HQC6	Q1HQC6	26S protease regulatory subunit 6B	16.63	5	7	47.0532
H9JNV5	Q1HPY0	zinc-containing alcohol dehydrogenase [Bombyx mori]	10.53	3	6	38.0065
H9JMJ1	XP_004933026.1	zinc finger protein on ecdysone puffs isoform X1 [Bombyx mori]	3.7	2	6	75.1235
H9J0K5	XP_004930891.1	WD repeat and FYVE domain-containing protein 2 [Bombyx mori]	9.14	3	6	42.426
H9JV06	XP_021203980.1	vinculin [Bombyx mori]	4.91	4	6	100.406
H9JKE7	H9JKE7	Uncharacterized protein	22.81	2	6	11.5941
H9JB36	H9JB36	Uncharacterized protein	14.84	2	6	20.0491
H9JPH7	H9JPH7	Uncharacterized protein	16.54	2	6	14.8553
H9JRB7	H9JRB7	Uncharacterized protein	4.13	3	6	125.8
H9JVR8	XP_012545067.1	UDP-galactose 4-epimerase isoform X1 [Bombyx mori]	11.8	3	6	41.3861
Q2F640	Q2F640	Ubiquinol-cytochrome c reductase core protein II	6.18	3	6	46.1015
H9J1Y2	XP_004930115.1	tumor protein D54 isoform X1 [Bombyx mori]	11.66	3	6	36.2643
H9J6I4	XP_004921808.1	tryptophan--tRNA ligase, cytoplasmic [Bombyx mori]	14.38	3	6	34.2474
H9JTW9	XP_004928888.1	transmembrane emp24 domain-containing protein 2 [Bombyx mori]	15.2	2	6	23.3007
H9J736	Q2F5K0	translocon-associated protein gamma isoform 2 [Bombyx mori]	8.82	2	6	19.8556
H9JB14	XP_004930376.1	thioredoxin domain-containing protein 17 isoform X2 [Bombyx mori]	24.6	3	6	14.7173
H9JSN7	XP_004925235.1	sphingomyelin phosphodiesterase 1 [Bombyx mori]	3.67	3	6	74.7849
H9JNT2	XP_004930783.1	sorting nexin-6 isoform X3 [Bombyx mori]	5.52	3	6	74.2258
H9J2V3	Q1HQ16	small nuclear ribonucleoprotein Sm D1 [Bombyx mori]	19.05	2	6	13.6635
H9J390	XP_004922460.1	serine--tRNA ligase, cytoplasmic [Bombyx mori]	8.5	3	6	55.5864
H9IYA4	XP_004922102.1	serine/threonine-protein phosphatase 2A 65 kDa regulatory subunit A alpha isoform [Bombyx mori]	7.8	3	6	65.387
H9J5D6	XP_021204231.1	serine protease inhibitor 28 isoform X2 [Bombyx mori]	9.82	2	6	31.902
H9JR59	XP_004932960.1	selenium-binding protein 1 isoform X1 [Bombyx mori]	8.35	3	6	49.6094
Q5UAR0	Q5UAR0	Ribosomal protein L28 OS	14.39	2	6	15.9641
Q5UAS3	Q5UAS3	Ribosomal protein L15 OS	12.75	2	6	24.0232
Q5UAS5	Q5UAS5	Ribosomal protein L13A OS	11.76	2	6	23.3429
H9JH84	Q5UAS8	ribosomal protein L11 [Bombyx mori]	11.79	2	6	22.282
Q19KB8	Q19KB8	Ras-related GTP-binding protein Rab11 OS	15.49	3	6	24.0772
H9JJK3	XP_012551823.1	protein kinase c inhibitor isoform X1 [Bombyx mori]	22.66	3	6	13.9303
H9JWI4	Q2F661	proteasome zeta subunit [Bombyx mori]	12.03	3	6	35.4499
Q2F5X2	Q2F5X2	Proteasome subunit alpha type OS	16.47	3	6	27.8545
Q2F5X3	Q2F5X3	Proteasome 26S non-ATPase subunit 4 OS	9.12	3	6	39.2725
H9JRQ1	XP_004934340.2	programmed cell death protein 4-like [Bombyx mori]	16.79	3	6	28.7404
H9JHZ0	XP_021203557.1	probable aminopeptidase NPEPL1 isoform X1/X2/X3 [Bombyx mori]	3.6	2	6	69.1358
F2VQ04	F2VQ04	Phenylalanine hydroxylase OS	10.31	3	6	51.9498
H9IXE6	XP_004933409.1	peroxisomal multifunctional enzyme type 2 [Bombyx mori]	7.06	3	6	77.4312
H9J8L1	XP_012546438.1	nonmuscle myosin essential light chain isoform X1 [Bombyx mori]	23.53	3	6	17.1825
H9JE62	A8CGN6	nicotinic acetylcholine receptor subunit alpha 9 precursor [Bombyx mori]	6.94	2	6	48.0343
H9JLS0	XP_004929533.2	nesprin-1 isoform X2 [Bombyx mori]	3.03	3	6	142.756
H9J045	H9J045	MICOS complex subunit MIC10 OS	39.19	3	6	7.88101
H9J7R7	XP_004921981.1	mesencephalic astrocyte-derived neurotrophic factor homolog [Bombyx mori]	12.72	3	6	19.9134
H9IZB1	XP_021207763.1	LOW QUALITY PROTEIN: uncharacterized protein KIAA0754 [Bombyx mori]	3.74	3	6	141.394
H9JL34	XP_012550298.1	LOW QUALITY PROTEIN: sarcalumenin [Bombyx mori]	4.49	3	6	90.2114
H9IXN5	XP_012551456.1	laminin subunit alpha [Bombyx mori]	1.15	3	6	404.879
H9JEH4	XP_004928642.1	kynurenine--oxoglutarate transaminase 3 isoform X1/X2 [Bombyx mori]	8.51	3	6	48.2965
H9JPF8	D2Y061	isocitrate dehydrogenase [Bombyx mori]	9.02	3	6	42.4828
H9JF77	Q1HPN0	insulin-related peptide binding protein precursor [Bombyx mori]	17.71	3	6	29.6281
H9J2M1	H9J2M1	Importin subunit alpha OS	5.23	2	6	56.4471
B9A0V1	B9A0V1	IGF-like peptide OS	15.91	2	6	9.55373
H9JWA2	XP_012544286.1	hydroxylysine kinase [Bombyx mori]	8.09	2	6	42.1038
H9J0D1	Q2F686	hydroxyacyl-coenzyme A dehydrogenase [Bombyx mori]	6.17	3	6	74.9598
H9IXH1	XP_004933438.1	heterogeneous nuclear ribonucleoprotein K isoform X2 [Bombyx mori]	9	2	6	31.9549
H9JKH9	XP_004923280.1	hematological and neurological expressed 1 protein [Bombyx mori]	27.48	2	6	13.6488
H9J3Y2	H9J3Y2	Glucose-6-phosphate isomerase OS	7.77	3	6	58.6421
H9IWX1	XP_004922200.1	gelsolin [Bombyx mori]	9.68	3	6	59.4737
H9J1S9	XP_004930205.1	FUN14 domain-containing protein 1 isoform X1 [Bombyx mori]	16.76	2	6	19.1552
H9ITH1	XP_004929846.1	failed axon connections isoform X1 [Bombyx mori]	25.62	2	6	13.7228
H9JFC9	Q0ZB74	eukaryotic translation initiation factor 5 [Bombyx mori]	6.43	3	6	74.8363
H9J011	XP_012551475.1	ester hydrolase C11orf54 homolog isoform X1 [Bombyx mori]	9.07	2	6	37.9525
H9JCR3	F2XHI6	DRK protein [Bombyx mori]	38.57	2	6	8.03594
H9JSN0	Q2F5I7	DnaJ (Hsp40) homolog 2 [Bombyx mori]	10.47	3	6	45.1478
H9J3A0	XP_004922453.1	dihydropteridine reductase [Bombyx mori]	17.95	3	6	24.9937
H9JFW9	XP_021205002.1	cytochrome b5 isoform X4/X1/X2/X3 [Bombyx mori]	38.2	2	6	10.0581
H9JAS8	Q7Z1E5	C-type lectin 11 precursor [Bombyx mori]	7.51	3	6	56.9649
H9JW04	A0A023SG69	COP complex beta subunit [Bombyx mori]	3.94	3	6	100.572
H9JJQ9	D2Y4R7	coatomer protein complex subunit zeta [Bombyx mori]	12.36	2	6	20.2773
H9JPQ3	A1YM11	chaperonin [Bombyx mori]	12	3	6	35.3012
H9IYT8	XP_004931147.1	CDGSH iron-sulfur domain-containing protein 2 homolog [Bombyx mori]	28.91	3	6	14.2552
H9IVJ5	XP_004927967.1	carboxypeptidase Q [Bombyx mori]	10.02	3	6	45.5813
H9JU73	H9JU73	Carboxypeptidase OS	8.42	3	6	54.3438
H9JJ43	H9JJ43	Carboxylic ester hydrolase OS	4.26	2	6	71.8983
H9JVE5	XP_004926242.1	cAMP-regulated phosphoprotein 19 [Bombyx mori]	25.22	3	6	12.4515
H9JQ40	XP_012550368.1	beta-N-acetylglucosaminidase 1 isoform X1 [Bombyx mori]	6.43	3	6	72.1017
H9JK13	XP_004923642.1	B-cell receptor-associated protein 31 [Bombyx mori]	10.71	2	6	25.5906
Q1HQC8	Q1HQC8	ARP1 actin-related protein 1-like protein A OS	13.03	3	6	42.6471
H9JEW2	O76803	aminopeptidase N precursor [Bombyx mori]	2.13	3	6	207.496
H9IX93	H9IX93	Alpha-amylase OS	4.52	3	6	118.337
H9J125	XP_004931028.1	26S proteasome non-ATPase regulatory subunit 6 [Bombyx mori]	10.73	3	6	43.4339
H9JW68	H9JW68	Uncharacterized protein	34.21	3	5	12.8258
H9JU86	H9JU86	Uncharacterized protein	17.65	3	5	28.1394
H9JIU2	H9JIU2	Uncharacterized protein	9.03	2	5	77.5711
H9JSN5	Q5UAR4	ribosomal protein L24 [Bombyx mori]	15.56	2	5	15.3256
H9IYM1	XP_012546309.1	probable bifunctional methylenetetrahydrofolate dehydrogenase/cyclohydrolase 2 isoform X1/X2 [Bombyx mori]	12.96	3	5	32.7121
C4P7G3	C4P7G3	Myosin heavy chain (Fragment) OS	11.34	5	5	65.7862
Q1HPS1	Q1HPS1	ML-domain containing secreted protein OS	18.83	4	5	16.9608
H9J3F1	XP_021205970.1	microtubule-associated protein RP/EB family member 3 isoform X3/X1 [Bombyx mori]	8.57	2	5	39.1866
A4PBE1	A4PBE1	Lipophorin receptor OS	5.27	4	5	99.0485
H9JJ53	XP_021204442.1	interleukin enhancer binding factor isoform X1 [Bombyx mori]	5.21	2	5	46.0589
H9JQL3	Q2F689	glutathione S-transferase omega 1 [Bombyx mori]	13.78	3	5	29.0508
H9JQA6	XP_021207244.1	gamma-glutamyl hydrolase A isoform X1/X2 [Bombyx mori]	7.83	3	5	38.1038
H9IVR6	H9IVR6	Fibrohexamerin OS	7.27	2	5	25.1326
H9JBP6	XP_021209148.1	endoplasmic reticulum resident protein 44 isoform X1/X2 [Bombyx mori]	10.5	3	5	39.244
Q2F6B7	Q2F6B7	Cystathionine gamma-lyase OS	13.74	5	5	43.0044
Q8MMK7	Q8MMK7	Chemosensory protein 4 OS	30.71	4	5	14.5395
E1CGA6	E1CGA6	Carboxylic ester hydrolase OS	9.68	4	5	61.711
H9JLF1	H9JLF1	Aminoacylase-1 OS	8.43	3	5	47.8655
Q5UAM9	Q5UAM9	40S ribosomal protein S14	25.17	4	5	16.1506
H9J5D8	XP_021204235.1	zonadhesin [Bombyx mori]	3.96	2	4	80.2862
H9JNM3	XP_004925979.1	zinc transporter ZIP9 [Bombyx mori]	7.93	2	4	30.9604
H9JLH6	O17506	xanthine dehydrogenase [Bombyx mori]	1.2	2	4	277.173
H9J012	XP_021205121.1	von Willebrand factor C and EGF domain-containing protein isoform X2/X1 [Bombyx mori]	2.76	2	4	86.6503
H9JUH7	H9JUH7	Vacuolar protein sorting-associated protein 29	12.64	2	4	20.6157
D0FH76	D0FH76	vacuolar protein sorting 4 [Bombyx mori]	5.94	2	4	48.9183
H9JL46	Q1HPS9	vacuolar ATP synthase subunit E [Bombyx mori]	14.47	2	4	17.3666
H9JFQ3	Q2F5J5	vacuolar ATP synthase subunit D [Bombyx mori]	10.91	2	4	30.096
E3WCW5	E3WCW5	Unclassified glutathione S-transferase	14.35	3	4	24.4727
H9JAJ1	H9JAJ1	Uncharacterized protein	38.36	2	4	8.15995
H9J3M7	H9J3M7	Uncharacterized protein	22.88	2	4	13.281
H9JFC5	H9JFC5	Uncharacterized protein	23.68	2	4	12.8055
H9IUX2	H9IUX2	Uncharacterized protein	14.75	2	4	20.938
H9JXF2	H9JXF2	Uncharacterized protein	16.78	2	4	16.1724
H9JKA7	H9JKA7	Uncharacterized protein	13.21	2	4	17.9849
H9JSY3	H9JSY3	Uncharacterized protein	20.42	2	4	16.044
H9J1E0	H9J1E0	Uncharacterized protein	11.26	2	4	26.4386
H9J347	H9J347	Uncharacterized protein	9.68	2	4	27.4089
H9J2N6	H9J2N6	Uncharacterized protein	6.65	2	4	40.7747
H9J1F7	H9J1F7	Uncharacterized protein	5.7	2	4	51.0342
H9IWS5	H9IWS5	Uncharacterized protein	8.23	2	4	37.3494
H9J1M4	H9J1M4	Uncharacterized protein	2.06	2	4	128.361
H9J9M0	H9J9M0	Uncharacterized protein	3.15	2	4	61.3889
H9JJ13	H9JJ13	Uncharacterized protein	5.03	2	4	63.2975
H9JI39	H9JI39	Uncharacterized protein	4.63	2	4	58.5328
H9JAB8	H9JAB8	Uncharacterized protein	5.6	2	4	61.5867
H9JES6	H9JES6	Uncharacterized protein	1.63	2	4	226.146
H9JJA9	H9JJA9	Uncharacterized protein	1.44	2	4	181.204
Q1HQ36	Q1HQ36	Ubiquitin conjugating enzyme E2	15.23	2	4	17.201
H9IW94	A0A1Q1NKL1	tyrosinyl-tRNA synthetase [Bombyx mori]	7.4	2	4	41.1775
H9J4I1	A0MA79	tubulointerstitial nephritis antigen precursor [Bombyx mori]	10.08	2	4	27.1431
H9J0X8	XP_012549900.1	transmembrane BAX inhibitor motif-containing protein 5 isoform X1 [Bombyx mori]	7.64	2	4	28.5909
H9JJR2	XP_004933296.1	translation machinery-associated protein 7 homolog [Bombyx mori]	25	2	4	7.02488
H9JLZ2	H9JLZ2	Transgelin	14.67	2	4	20.3885
H9JJJ8	XP_004933262.1	T-complex protein 1 subunit epsilon [Bombyx mori]	4.8	2	4	58.7336
H9IVU0	XP_021204042.1	talin-1 [Bombyx mori]	3.3	2	4	73.2283
H9JDP2	Q2F649	surfeit 4-like protein [Bombyx mori]	11.48	2	4	27.457
H9JD56	H9JD56	Superoxide dismutase	13.12	2	4	24.6646
H9JT45	XP_004924801.1	spermine synthase [Bombyx mori]	11.43	2	4	24.0084
H9J8Q5	XP_004924726.1	spermidine synthase [Bombyx mori]	10.8	2	4	32.4062
H9J0F3	XP_004930969.1	sorting nexin-20 [Bombyx mori]	13.66	2	4	25.6162
H9JS89	Q1ET59	sorbitol dehydrogenase [Bombyx mori]	7.24	2	4	32.7571
Q19N36	Q19N36	Small GTP binding protein RAB5	15.02	2	4	23.1587
H9JSN9	H9JSN9	Signal peptidase complex catalytic subunit SEC11	4.6	2	4	65.6082
Q2F651	Q2F651	Short-chain dehydrogenease/reductase 2	15.44	3	4	27.6222
H9JDX6	XP_004928520.1	S-formylglutathione hydrolase [Bombyx mori]	11.28	2	4	28.4331
H9J639	XP_004924523.1	serine/threonine-protein phosphatase 2A 56 kDa regulatory subunit epsilon isoform [Bombyx mori]	6.06	2	4	53.9733
H9IYH6	XP_021204349.1	serine/arginine repetitive matrix protein 2 [Bombyx mori]	1.68	2	4	165.658
H9JDY2	XP_012547703.1	serine protease inhibitor 6 isoform X1 [Bombyx mori]	6.3	2	4	46.3917
H9JLS4	D2KXB2	scavenger receptor class B member 3 [Bombyx mori]	5.88	2	4	55.9402
H9JW78	Q66SW3	ribosomal protein S11 isoform 2 [Bombyx mori]	9.74	2	4	22.7424
H9IY31	Q5UAQ3	ribosomal protein L35A [Bombyx mori]	23.66	2	4	10.4527
Q5UAQ8	Q5UAQ8	Ribosomal protein L30 OS	10.62	2	4	12.3386
Q5UAS7	Q5UAS7	Ribosomal protein L12 OS	18.29	2	4	17.5545
Q2F5K7	Q2F5K7	Receptor expression-enhancing protein OS	14.29	3	4	20.4884
H9JP26	XP_004930706.1	ras-related protein Rab-39B [Bombyx mori]	12.16	2	4	25.1626
Q5KT36	Q5KT36	Ras oncoprotein OS	14.58	2	4	21.8151
C0H6U6	C0H6U6	Putative cuticle protein OS	13.96	2	4	23.3446
C0H6V1	C0H6V1	Putative cuticle protein OS	16.95	2	4	20.0616
C0H6D9	C0H6D9	Putative cuticle protein OS	9.6	2	4	39.4344
C0H6L1	C0H6L1	Putative cuticle protein OS	2.38	2	4	106.081
D0VEM6	D0VEM6	Putative cuticle protein CPG31 OS	7.59	2	4	27.6875
H9JTR9	XP_004928837.1	protein windbeutel [Bombyx mori]	11.42	2	4	28.9074
H9J8D8	XP_004923862.1	protein lethal(2)essential for life [Bombyx mori]	13.33	2	4	24.2061
M4B146	XP_004923170.3	protein FAM98A [Bombyx mori]	7.35	2	4	38.416
H9JJI3	H9JJI3	Proteasome subunit beta type OS	11.76	2	4	28.1032
Q1HQB7	Q1HQB7	Proteasome subunit alpha type OS	10.68	2	4	25.8079
H9IVW4	Q1HPR0	proteasome beta 3 subunit [Bombyx mori]	13.54	2	4	21.7988
H9JWY6	XP_004927705.2	programmed cell death protein 4 [Bombyx mori]	15.51	2	4	21.4984
H9JC76	XP_004932565.1	probable aconitate hydratase, mitochondrial [Bombyx mori]	5.57	2	4	62.2707
H9J0B7	XP_004931019.1	probable 26S proteasome non-ATPase regulatory subunit 3 [Bombyx mori]	5.06	2	4	56.2836
H9JS23	XP_012551801.1	phytanoyl-CoA dioxygenase domain-containing protein 1 [Bombyx mori]	9.51	2	4	34.9911
H9JY24	XP_012547068.1	phosphoribosyl pyrophosphate synthase-associated protein 2 [Bombyx mori]	8.74	2	4	31.1979
A5A7A1	A5A7A1	Phosphomevalonate kinase OS	12.37	2	4	21.751
H9JCN9	XP_004925862.1	ommochrome-binding protein [Bombyx mori]	11.83	2	4	29.3691
H9IZE4	C0SQ81	odorant binding protein LOC100301497 precursor [Bombyx mori]	16.2	2	4	15.8342
H9IT03	XP_012550713.1	nuclear migration protein nudC isoform X1 [Bombyx mori]	16.67	2	4	18.1256
Q1HPL8	Q1HPL8	NADH dehydrogenase [ubiquinone] 1 beta subcomplex subunit 10 OS	13.84	2	4	18.9871
H9IU89	XP_004927924.1	NADH dehydrogenase [ubiquinone] 1 alpha subcomplex subunit 9, mitochondrial [Bombyx mori]	13.21	2	4	23.3152
H9JWZ4	XP_004927649.1	NADH dehydrogenase [ubiquinone] 1 alpha subcomplex subunit 10, mitochondrial [Bombyx mori]	5.78	2	4	45.8994
H9JDA5	XP_004924678.1	NAD(P) transhydrogenase, mitochondrial [Bombyx mori]	2.34	2	4	117.299
H9JRY1	XP_004933136.1	myristoylated alanine-rich C-kinase substrate [Bombyx mori]	16.67	2	4	7.09547
H9JLK8	XP_004929461.1	myophilin [Bombyx mori]	16.57	2	4	19.0127
H9JEV3	XP_004922895.1	myophilin [Bombyx mori]	12.3	2	4	20.7315
H9JEQ4	XP_004922931.1	myc box-dependent-interacting protein 1 isoform X1 [Bombyx mori]	5.58	2	4	54.5763
H9JHM3	A0A1L7NVA6	MOCS1AB [Bombyx mori]	8.97	2	4	27.4723
H9JVA0	XP_004926597.1	MOB kinase activator-like 1 isoform X1 [Bombyx mori]	12.44	2	4	25.0097
H9J2P8	XP_004925822.1	mitochondrial fission 1 protein [Bombyx mori]	20.81	2	4	16.8459
H9IVX1	Q1HPM7	mitochondrial aldehyde dehydrogenase [Bombyx mori]	6.35	2	4	38.8896
H9JCG3	XP_021202926.1	microtubule-associated protein futsch [Bombyx mori]	1.2	2	4	242.932
H9JKB2	H9JKB2	Methionine aminopeptidase 2 OS	5.14	2	4	51.965
H9JYE6	XP_012552329.2	lysosomal alpha-mannosidase isoform X2/X3 [Bombyx mori]	6.61	2	4	38.5069
H9JRL1	XP_021202948.1	LOW QUALITY PROTEIN: spectrin beta chain, non-erythrocytic 2 [Bombyx mori]	0.63	2	4	469.345
H9J7A3	XP_012550853.1	loquacious isoform X5 [Bombyx mori]	7.58	2	4	39.6603
H9JE58	XP_021205257.1	lipopolysaccharide-induced tumor necrosis factor-alpha factor homolog isoform X2/X1 [Bombyx mori]	20.67	2	4	15.9181
H9IZH6	XP_012551063.1	lipophorin receptor isoform X7 [Bombyx mori]	4.83	3	4	86.4561
O02387	O02387	Larval cuticle protein LCP-17 OS	20.28	2	4	15.2607
H9ITP2	Q8T103	kettin protein [Bombyx mori]	0.54	2	4	543.947
H9JWL6	Q6U6J0	juvenile hormone epoxide hydrolase [Bombyx mori]	6.29	2	4	52.4627
B0FPE7	B0FPE7	Hydroxypyruvate isomerase OS	12.31	2	4	29.151
H9JTJ8	XP_012548053.1	heterochromatin protein 1beta-like protein isoform X1 [Bombyx mori]	8.94	2	4	20.369
H9J109	Q1HPX1	H+ transporting ATPase V0 subunit D [Bombyx mori]	8.33	2	4	39.5438
Q1HQ34	Q1HQ34	H+ transporting ATP synthase delta subunit OS	10.56	2	4	17.157
Q2F5M1	Q2F5M1	GTP-binding nuclear protein Ran OS	7.98	2	4	24.3214
H9J1B7	XP_004923105.2	glypican-4 [Bombyx mori]	2.96	2	4	71.2877
H9JCC7	XP_012544935.1	glycosylated lysosomal membrane protein A [Bombyx mori]	8.36	2	4	43.2399
H9JWZ7	KPJ04188.1	glutathione synthetase isoform X1 [Bombyx mori]	11.61	2	4	30.6386
H9JEW6	I3VR84	glutamyl aminopeptidase-like precursor [Bombyx mori]	1.51	2	4	205.843
H9J1X5	Q86D78	glucosidase precursor [Bombyx mori]	4.78	2	4	57.0817
H9JPB8	Q1HPS3	glia maturation factor beta [Bombyx mori]	14.18	2	4	16.4073
H9IUV1	XP_012547348.1	G-box-binding factor isoform X2 [Bombyx mori]	7.83	2	4	40.2892
H9J3D4	Q5R250	G protein alpha subunit Go isoform 1 [Bombyx mori]	14.29	2	4	17.1687
H9JV54	XP_021201907.1	filamin-A isoform X1/X2/X3/X4/X5 [Bombyx mori]	10.18	2	4	42.3904
P05790	P05790	Fibroin heavy chain OS	0.29	2	4	391.367
H9JFB2	A3QVV1	eukaryotic translation initiation factor 3 subunit F [Bombyx mori]	10.59	2	4	26.9383
H9JTI9	H9JTI9	Eukaryotic translation initiation factor 3 subunit C OS	3.08	2	4	101.524
H9JU13	H9JU13	Eukaryotic translation initiation factor 3 subunit A OS	1.9	2	4	140.111
H9J463	XP_012545121.1	eukaryotic translation initiation factor 2 alpha subunit isoform X1 [Bombyx mori]	6.93	2	4	37.2007
H9J005	XP_021205566.1	eIF-2-alpha kinase activator GCN1 [Bombyx mori]	1.03	2	4	285.261
H9JCI5	Q2F6A7	Ef1alpha-like factor isoform 1 [Bombyx mori]	4.98	2	4	65.9242
H6VTP5	H6VTP5	DnaJ-5 OS	7.12	2	4	39.059
H9J2S8	H9J2S8	dihydrolipoyllysine-residue succinyltransferase component of 2-oxoglutarate dehydrogenase complex, mitochondrial [Bombyx mori]	4.63	2	4	45.1439
H9JXD6	XP_004933733.3	cytosolic 10-formyltetrahydrofolate dehydrogenase [Bombyx mori]	4.19	2	4	66.1266
H9J8F1	Q2F5S6	cytochrome c oxidase subunit Va [Bombyx mori]	6.62	2	4	16.9816
H9JV88	XP_004926598.1	cytochrome c oxidase subunit NDUFA4 [Bombyx mori]	27.16	3	4	9.30682
H9JH18	B5AFH2	cytochrome c [Bombyx mori]	17.32	2	4	20.1047
H9IYQ2	C0H6D8	cuticular protein glycine-rich 11 precursor [Bombyx mori]	6.61	2	4	37.9064
H9JSC6	D2Y4R6	coatomer protein complex subunit epsilon [Bombyx mori]	9.6	2	4	33.231
H9J0U2	XP_004930906.1	clavesin-1 [Bombyx mori]	9.77	2	4	24.947
H9J619	XP_021202537.1	claspin-like [Bombyx mori]	1.51	2	4	186.625
H9ITU2	H9ITU2	Citrate synthase OS	5.59	2	4	51.829
H9JWP8	XP_004933532.1	chymotrypsin-1 [Bombyx mori]	10	2	4	29.5359
P07481	P07481	Chymotrypsin inhibitor SCI-III OS	41.27	2	4	7.11306
P10831	P10831	Chymotrypsin inhibitor SCI-I OS	25.81	2	4	7.06035
H9J3T4	XP_004924230.1	chaoptin [Bombyx mori]	3.1	2	4	81.4972
H9JRY5	XP_004933126.1	cdc42 homolog [Bombyx mori]	16.23	2	4	21.2071
H9J8T9	XP_004929296.2	carnitine O-acetyltransferase [Bombyx mori]	4.26	2	4	76.5559
H9JB20	XP_021206384.1	carboxypeptidase isoform X1 [Bombyx mori]	7.28	2	4	42.8762
B8YPE6	B8YPE6	Carboxylic ester hydrolase OS	7.13	3	4	63.3797
H9IZW1	H9IZW1	Carboxylic ester hydrolase OS	4.31	2	4	59.399
H9JK23	H9JK23	Carboxylic ester hydrolase OS	3.94	2	4	61.58
H9JW98	H9JW98	Carboxylic ester hydrolase OS	4.28	2	4	63.2566
Q2F622	Q2F622	Carboxylesterase OS	4.63	2	4	61.3769
A8WFD8	A8WFD8	cAMP-dependent protein kinase R2 [Bombyx mori]	5.5	2	4	43.1179
H9IV17	XP_004927743.1	calnexin [Bombyx mori]	4.38	2	4	70.2661
H9JGM3	XP_004926654.1	calexcitin-2 [Bombyx mori]	11.52	2	4	27.5732
H9JHL4	XP_004931799.1	calcyclin-binding protein [Bombyx mori]	23.15	2	4	11.714
H9J4U4	H9J4U4	Calcium-transporting ATPase OS	3.03	2	4	101.731
H9J955	XP_012548412.1	calcium channel flower isoform X1 [Bombyx mori]	19.67	2	4	19.7299
B5BSX8	B5BSX8	Beta-1,3-glucan recognition protein 3 OS	9.2	3	4	55.3071
Q1HPX4	Q1HPX4	ATP synthase subunit gamma OS	9.46	2	4	32.3289
H9JG95	Q2F5T4	ATP synthase [Bombyx mori]	11.69	2	4	25.7282
H9JUC0	XP_004926878.1	asparagine--tRNA ligase, cytoplasmic [Bombyx mori]	3.94	2	4	63.5991
H9JJU5	XP_004933318.1	AP-3 complex subunit sigma-2 isoform X1 [Bombyx mori]	8.85	2	4	29.6488
H9IWV2	XP_004922174.1	altered inheritance of mitochondria protein 21 isoform X2 [Bombyx mori]	6.37	2	4	41.286
H9J6P0	XP_004926812.1	alpha,alpha-trehalose-phosphate synthase [UDP-forming] isoform X1/X2 [Bombyx mori]	2.46	2	4	83.3034
H9IVS0	XP_004926771.1	aldo-keto reductase AKR2E4-like [Bombyx mori]	7.65	2	4	38.8683
P21894	P21894	Alanine--tRNA ligase, cytoplasmic OS	5.48	4	4	108.11
Q2F6C7	Q2F6C7	ADP-ribosylation factor OS	11.54	2	4	20.7226
H9J5R7	H9J5R7	Adenylosuccinate synthetase OS	37.66	2	4	8.20621
H9JC74	H9JC74	Adenylosuccinate lyase OS	5.26	2	4	44.0683
H9J940	XP_004929167.1	adenylate kinase isoenzyme 1 isoform X1/X3 [Bombyx mori]	11.95	2	4	24.895
H9JTN3	XP_021205462.1	adenosine deaminase CECR1 [Bombyx mori]	5.1	2	4	53.9617
H9J071	Q9NBL5	acyl-CoA binding protein [Bombyx mori]	36.26	2	4	9.85823
A5JSW9	A5JSW9	40S ribosomal protein S3a	15.21	3	4	29.7867
H9J4M5	H9J4M5	30K protein 9	9.4	2	4	30.6555
H9JF68	H9JF68	30K protein 19	5.23	2	4	48.4665
H9B445	H9B445	30K protein 12	5.5	2	4	49.7398
H9JCT5	XP_004923974.1	26S protease regulatory subunit 7 [Bombyx mori]	6.45	2	4	48.5641
Q2F673	Q2F673	Vacuolar ATPase subunit C	10.88	3	3	43.9799
C0LZ17	C0LZ17	Troponin I transcript variant C	10.8	2	3	25.3647
Q2F648	Q2F648	Tetraspanin	12.71	2	3	25.4191
H9JDT1	XP_004928625.1	protein obstructor-E [Bombyx mori]	7.93	2	3	32.6254
Q0KKW8	Q0KKW8	Multi-binding protein	13.84	3	3	36.5386
H9IWX2	XP_021205043.1	LOW QUALITY PROTEIN: gelsolin [Bombyx mori]	10.2	3	3	39.352
Q9BLL8	Q9BLL8	Fibrohexamerin	13.18	3	3	25.1876
Q8WPH3	Q8WPH3	Fibrillin-like protein OS	4.48	2	3	63.0731
Q2F604	Q2F604	ER lumen protein-retaining receptor OS	13.68	2	3	24.7094
H9JXB0	XP_004926148.1	cytochrome c oxidase subunit 6C [Bombyx mori]	28.21	3	3	8.7886
Q8WPI5	Q8WPI5	Chymotrypsin inhibitor OS	30.59	2	3	9.48649
Q6PS50	Q6PS50	40S ribosomal protein S28	29.23	3	3	7.31402
H9IVT2	H9IVT2	40S ribosomal protein S21	33.33	2	3	8.8054
H9JUN1	H9JUN1	Uncharacterized protein	6.27	2	2	28.6758
H9JQZ7	H9JQZ7	Uncharacterized protein	6.7	2	2	45.3659
H9IZD3	H9IZD3	Uncharacterized protein	3.01	2	2	82.4718
Q2F5V7	Q2F5V7	Tetraspanin	11.3	2	2	25.9972
A3QVV0	A3QVV0	Small nuclear ribonucleoprotein sm d2	15.97	2	2	13.3721
C0J8G1	C0J8G1	Serpin-11	5.1	2	2	46.1307
Q5UAT4	Q5UAT4	Ribosomal protein L7	6.32	2	2	31.4145
H9IUK6	XP_004927877.1	ribose-5-phosphate isomerase [Bombyx mori]	9.7	2	2	25.8295
Q5KT57	Q5KT57	Ras protein	12.5	2	2	20.9117
C0H6F1	C0H6F1	Putative cuticle protein	5.64	2	2	44.6705
Q1HQ44	Q1HQ44	Proteasome subunit alpha type	9.02	2	2	28.2401
H9JSJ2	XP_021202238.1	poly(rC)-binding protein 3 isoform X1 [Bombyx mori]	5.38	2	2	45.7809
H9JUQ4	XP_004922754.1	phosphatidylethanolamine-binding protein homolog F40A3.3 [Bombyx mori]	16.76	2	2	20.2922
H9JCE9	H9JCE9	Lon protease homolog	3.62	2	2	105.853
E5EVW5	E5EVW5	Inorganic pyrophosphatase	6.6	2	2	32.2204
H9JU58	XP_004928978.1	hsp70-binding protein 1 [Bombyx mori]	10.36	2	2	34.5743
H9JYG4	H9JYG4	Histone H3	15.04	2	2	15.0051
I6XKQ0	I6XKQ0	Heat shock protein 70-5	3.19	2	2	75.3077
H9J565	XP_021204252.1	fatty acid synthase [Bombyx mori]	1.36	2	2	227.913
Q9BPS1	Q9BPS1	Elongation factor 1 delta	8.02	2	2	28.8677
H9JHZ1	XP_021203566.1	digestive cysteine proteinase 1 isoform X1/2 [Bombyx mori]	6.15	2	2	55.2809
H9J3Z2	Q1HPX0	cytochrome c oxidase polypeptide Vb [Bombyx mori]	31.52	2	2	10.4753
A0A0K2S3R4	A0A0K2S3R4	Chorion class B	20.13	2	2	15.1312
Q1HQ32	Q1HQ32	Carboxypeptidase inhibitor OS	24.78	2	2	12.5526
H9JEX5	XP_004922913.1	carbonic anhydrase 7 [Bombyx mori]	8.13	2	2	36.3918
H9J842	H9J842	60S ribosomal protein L38	31.25	2	2	7.52432
Q5UAR2	Q5UAR2	60S ribosomal protein L27	9.7	2	2	15.8917
H9JCR4	H9JCR4	40S ribosomal protein SA	7.84	2	2	33.3739
H9J5V4	H9J5V4		6.04	2	2	61.8039
